# Supplementary material for: Detection of the KIAA1549-BRAF fusion gene in cells forming microvascular proliferations in pilocytic astrocytoma
Source: PLoS One. 2019 Jul 22;14(7):e0220146. doi: 10.1371/journal.pone.0220146 (PMC6645544; doi:10.1371/journal.pone.0220146)
Supplement: S1 Dataset — Raw data of Figs 1B, 3D, 4A, 4B, 5 and S3, S5, S7, S8 and S9 Figs are shown by power point or excel files. Original sequencing data and digital PCR data could be seen with adequate software (Sequence scanner version 2 and QuantStudio 3D Analysis Suite Cloud). These raw data are also available at Dryad digital repository (DOI: https://doi.org/10.5061/dryad.bv44rk5). (ZIP) [file pone.0220146.s011.zip]

Archive with 30 entries (20 files):
- raw data new/figure 1B/
- raw data new/figure 1B/figure 1B raw.pptx
- raw data new/figure 1B/S1.ab1
- raw data new/figure 1B/S4.ab1
- raw data new/figure 1B/S6.ab1
- raw data new/figure 3D/
- raw data new/figure 3D/figure 3D raw.pptx
- raw data new/figure 3D/S1 MVP.ab1
- raw data new/figure 3D/S1 tumor.ab1
- raw data new/figure 3D/S6 MVP.ab1
- raw data new/figure 3D/S6 tumor.ab1
- raw data new/figure 4A/
- raw data new/figure 4A/raw digital PCR figure 4A.pptx
- raw data new/figure 4B/
- raw data new/figure 4B/Digital S1a.xlsx
- raw data new/figure 4B/Digital S6a.xlsx
- raw data new/figure 4B/S1 digital PCR raw data.pptx
- raw data new/figure 4B/S6 digital PCR raw data.pptx
- raw data new/figure 5/
- raw data new/figure 5/figure 5.pptx
- raw data new/figure S3/
- raw data new/figure S3/B6-KIAA-BRAF-R3 (1).ab1
- raw data new/figure S5/
- raw data new/figure S5/1F_2017-06-12_A01.ab1
- raw data new/figure S7/
- raw data new/figure S7/S4R_2017-07-12_B05.ab1
- raw data new/figure S8/
- raw data new/figure S8/breakpoint location file.ape
- raw data new/figure S9/
- raw data new/figure S9/figure S9 raw data.pptx
