# Supplementary material for: Detection of the KIAA1549-BRAF fusion gene in cells forming microvascular proliferations in pilocytic astrocytoma
Source: PLoS One. 2019 Jul 22;14(7):e0220146. doi: 10.1371/journal.pone.0220146 (PMC6645544; doi:10.1371/journal.pone.0220146)
Supplement: S1 Dataset — Raw data of Figs 1B, 3D, 4A, 4B, 5 and S3, S5, S7, S8 and S9 Figs are shown by power point or excel files. Original sequencing data and digital PCR data could be seen with adequate software (Sequence scanner version 2 and QuantStudio 3D Analysis Suite Cloud). These raw data are also available at Dryad digital repository (DOI: https://doi.org/10.5061/dryad.bv44rk5). (ZIP) [file pone.0220146.s011.zip › raw data new/figure 4B/Digital S1a.xlsx]

## Sheet: Sheet1
	Relative expression (KIAA1549-BRAF/Rnase-p)
	tumor	/average of tumor		MVP	/average of tumor
sample1	1.124	1	sample4	0.285	0.253559
sample2	8.996	0.796247	sample5	3.75	0.331917
sample3	13.6	1.20375	sample6	7.623	0.674721					1	0.420066
										0.117637	0.129321
1	0.796247	1.20375			0.253559	0.331917	0.674721
	行1				行1
	Mean	1			Mean	0.420066
	S.E.M	0.117637			S.E.M	0.129321
	中央値 （メジアン）	1			中央値 （メジアン）	0.331917
	最頻値 （モード）	#N/A			最頻値 （モード）	#N/A
	標準偏差	0.203753			標準偏差	0.223991
	分散	0.0415152			分散	0.0501721
	尖度	#DIV/0!			尖度	#DIV/0!
	歪度	-1.9984e-15			歪度	1.49665
	範囲	0.407506			範囲	0.421162
	最小	0.796247			最小	0.253559
	最大	1.20375			最大	0.674721
	合計	3			合計	1.2602
	データの個数	3			データの個数	3
