# Supplementary material for: Detection of the KIAA1549-BRAF fusion gene in cells forming microvascular proliferations in pilocytic astrocytoma
Source: PLoS One. 2019 Jul 22;14(7):e0220146. doi: 10.1371/journal.pone.0220146 (PMC6645544; doi:10.1371/journal.pone.0220146)
Supplement: S1 Dataset — Raw data of Figs 1B, 3D, 4A, 4B, 5 and S3, S5, S7, S8 and S9 Figs are shown by power point or excel files. Original sequencing data and digital PCR data could be seen with adequate software (Sequence scanner version 2 and QuantStudio 3D Analysis Suite Cloud). These raw data are also available at Dryad digital repository (DOI: https://doi.org/10.5061/dryad.bv44rk5). (ZIP) [file pone.0220146.s011.zip › raw data new/figure 4B/Digital S6a.xlsx]

## Sheet: Sheet1
	Relative expression (KIAA1549-BRAF/Rnase-p)
	tumor	/average of tumor		MVP	/average of tumor
sample1	0.174	0.925532	sample4	0.176	0.93617
sample2	0.206	1.09574	sample5	0.175	0.930851
sample3	0.185	0.984043	sample6	0.079	0.420213					1.00177	0.762411
										0.0499295	0.171106
0.925532	1.09574	0.984043			0.93617	0.930851	0.420213
	行1				行1
	平均	1.00177			平均	0.762411
	標準誤差	0.0499295			標準誤差	0.171106
	中央値 （メジアン）	0.984043			中央値 （メジアン）	0.930851
	最頻値 （モード）	#N/A			最頻値 （モード）	#N/A
	標準偏差	0.0864805			標準偏差	0.296365
	分散	0.00747887			分散	0.087832
	尖度	#DIV/0!			尖度	#DIV/0!
	歪度	0.883823			歪度	-1.73142
	範囲	0.170213			範囲	0.515957
	最小	0.925532			最小	0.420213
	最大	1.09574			最大	0.93617
	合計	3.00532			合計	2.28723
	データの個数	3			データの個数	3
